# Supplementary material for: Aggressiveness, ADHD-like behaviour, and environment influence repetitive behaviour in dogs
Source: Sci Rep. 2022 Mar 24;12:3520. doi: 10.1038/s41598-022-07443-6 (PMC8948230; doi:10.1038/s41598-022-07443-6)
Supplement: Supplementary file 3 — Supplementary Information 3. [file 41598_2022_7443_MOESM3_ESM.xlsx]

## Sheet: Title page
Aggressiveness, ADHD-like behaviour, and environment influence repetitive behaviour in dogs
Sini Sulkama, MSc1,2,3, Milla Salonen, PhD1,2,3, Salla Mikkola, MSc1,2,3, Emma Hakanen, MSc1,2,3, Jenni Puurunen, PhD1,2,3, César Araujo, PhD1,2,3, Hannes Lohi, PhD, prof.1,2,3#
1Department of Veterinary Biosciences, University of Helsinki, Helsinki, Finland
2Department of Medical and Clinical Genetics, University of Helsinki, Helsinki, Finland
3Folkhälsan Research Center, Helsinki, Finland
# Corresponding author:
Hannes Lohi, PhD, Professor
358294125085
Email: hannes.lohi@helsinki.fi (HL)
PL 63 (Haartmaninkatu 8), 00014 HELSINGIN YLIOPISTO, Finland

## Sheet: Breed contrasts
Breed contrast	OR	Lower 95% Cl	Upper 95% Cl	p value
Border Collie vs. Cairn Terrier	0.722	0.3036	1.717	0.624727
Border Collie vs. Chihuahua	1.098	0.4287	2.814	0.90698
Border Collie vs. Chinese Crested Dog	0.566	0.2553	1.254	0.3218
Border Collie vs. Coton de Tuléar	1.295	0.57	2.942	0.68754
Border Collie vs. Finnish Lapponian Dog	1.158	0.6165	2.177	0.765236
Border Collie vs. German Shepherd Dog	0.473	0.2607	0.857	0.0705356
Border Collie vs. Golden Retriever	1	0.4559	2.192	0.9998
Border Collie vs. Jack Russell Terrier	2.107	0.8732	5.083	0.230805
Border Collie vs. Labrador Retriever	1	0.5387	1.855	0.9998
Border Collie vs. Lagotto Romagnolo	2.116	0.9961	4.493	0.159869
Border Collie vs. Lapponian Herder	1.35	0.6756	2.698	0.576154
Border Collie vs. Medium size Spitz	0.607	0.2507	1.469	0.445602
Border Collie vs. Miniature Poodle	1.477	0.732	2.982	0.449397
Border Collie vs. Miniature Schnauzer	2.774	1.2587	6.113	0.0622929
Border Collie vs. mixed breed	0.781	0.4135	1.476	0.618508
Border Collie vs. other	1.162	0.7093	1.903	0.691384
Border Collie vs. Pembroke Welsh Corgi	0.567	0.2249	1.43	0.41292
Border Collie vs. Rough Collie	1.907	0.8487	4.285	0.256302
Border Collie vs. Shetland Sheepdog	1.444	0.7522	2.773	0.445602
Border Collie vs. Smooth Collie	3.254	1.3582	7.797	0.049572
Border Collie vs. Spanish Water Dog	1.239	0.5985	2.567	0.69504
Border Collie vs. Staff. Bull Terrier	0.617	0.283	1.345	0.40631
Border Collie vs. Wheaten Terrier	1.49	0.7665	2.895	0.4182
Cairn Terrier vs. Chihuahua	1.521	0.5175	4.471	0.618508
Cairn Terrier vs. Chinese Crested Dog	0.784	0.3015	2.037	0.743074
Cairn Terrier vs. Coton de Tuléar	1.793	0.6748	4.766	0.4182
Cairn Terrier vs. Finnish Lapponian Dog	1.604	0.7057	3.647	0.438375
Cairn Terrier vs. German Shepherd Dog	0.654	0.2944	1.455	0.472794
Cairn Terrier vs. Golden Retriever	1.385	0.5368	3.571	0.66067
Cairn Terrier vs. Jack Russell Terrier	2.918	1.0444	8.15	0.146239
Cairn Terrier vs. Labrador Retriever	1.384	0.611	3.137	0.610742
Cairn Terrier vs. Lagotto Romagnolo	2.93	1.1653	7.366	0.0969
Cairn Terrier vs. Lapponian Herder	1.87	0.7813	4.474	0.321703
Cairn Terrier vs. Medium size Spitz	0.84	0.2992	2.36	0.850178
Cairn Terrier vs. Miniature Poodle	2.046	0.8462	4.947	0.254199
Cairn Terrier vs. Miniature Schnauzer	3.841	1.4856	9.933	0.03825
Cairn Terrier vs. mixed breed	1.082	0.4733	2.473	0.908511
Cairn Terrier vs. other	1.609	0.7799	3.32	0.374
Cairn Terrier vs. Pembroke Welsh Corgi	0.785	0.2703	2.282	0.773356
Cairn Terrier vs. Rough Collie	2.641	1.0023	6.959	0.159869
Cairn Terrier vs. Shetland Sheepdog	2	0.8613	4.644	0.249472
Cairn Terrier vs. Smooth Collie	4.507	1.6188	12.547	0.0306
Cairn Terrier vs. Spanish Water Dog	1.717	0.6946	4.242	0.4182
Cairn Terrier vs. Staff. Bull Terrier	0.854	0.3325	2.195	0.850178
Cairn Terrier vs. Wheaten Terrier	2.063	0.883	4.82	0.229978
Chihuahua vs. Chinese Crested Dog	0.515	0.1864	1.424	0.377337
Chihuahua vs. Coton de Tuléar	1.179	0.4161	3.341	0.855106
Chihuahua vs. Finnish Lapponian Dog	1.055	0.428	2.598	0.945061
Chihuahua vs. German Shepherd Dog	0.43	0.178	1.04	0.178354
Chihuahua vs. Golden Retriever	0.91	0.3294	2.515	0.909606
Chihuahua vs. Jack Russell Terrier	1.918	0.6447	5.706	0.4182
Chihuahua vs. Labrador Retriever	0.91	0.3717	2.228	0.90698
Chihuahua vs. Lagotto Romagnolo	1.926	0.7135	5.199	0.372142
Chihuahua vs. Lapponian Herder	1.229	0.4775	3.164	0.781818
Chihuahua vs. Medium size Spitz	0.552	0.1856	1.644	0.461094
Chihuahua vs. Miniature Poodle	1.345	0.5191	3.485	0.689325
Chihuahua vs. Miniature Schnauzer	2.525	0.9136	6.98	0.204276
Chihuahua vs. mixed breed	0.711	0.2881	1.756	0.624727
Chihuahua vs. other	1.058	0.4704	2.379	0.937979
Chihuahua vs. Pembroke Welsh Corgi	0.516	0.1677	1.59	0.426007
Chihuahua vs. Rough Collie	1.736	0.6157	4.896	0.472794
Chihuahua vs. Shetland Sheepdog	1.315	0.5253	3.291	0.692898
Chihuahua vs. Smooth Collie	2.963	0.997	8.804	0.159869
Chihuahua vs. Spanish Water Dog	1.128	0.4248	2.998	0.89638
Chihuahua vs. Staff. Bull Terrier	0.562	0.2043	1.544	0.443196
Chihuahua vs. Wheaten Terrier	1.356	0.5364	3.429	0.676716
Chinese Crested Dog vs. Finnish Lapponian Dog	2.047	0.9697	4.322	0.178354
Chinese Crested Dog vs. German Shepherd Dog	0.835	0.4049	1.722	0.75084
Chinese Crested Dog vs. Golden Retriever	1.767	0.7307	4.273	0.378194
Chinese Crested Dog vs. Labrador Retriever	1.767	0.8415	3.709	0.279592
Chinese Crested Dog vs. Lagotto Romagnolo	3.739	1.5855	8.816	0.0215027
Chinese Crested Dog vs. Lapponian Herder	2.386	1.0705	5.318	0.128137
Chinese Crested Dog vs. Medium size Spitz	1.072	0.4061	2.832	0.936782
Chinese Crested Dog vs. Miniature Poodle	2.611	1.1606	5.874	0.0927134
Chinese Crested Dog vs. mixed breed	1.381	0.649	2.937	0.583575
Chinese Crested Dog vs. other	2.053	1.087	3.879	0.105709
Chinese Crested Dog vs. Pembroke Welsh Corgi	1.002	0.3653	2.749	0.9998
Chinese Crested Dog vs. Shetland Sheepdog	2.552	1.1832	5.505	0.0812812
Chinese Crested Dog vs. Staff. Bull Terrier	1.09	0.4518	2.631	0.90698
Chinese Crested Dog vs. Wheaten Terrier	2.633	1.2104	5.726	0.07446
Coton de Tuléar vs. Chinese Crested Dog	0.437	0.1751	1.09	0.204621
Coton de Tuléar vs. Finnish Lapponian Dog	0.895	0.4115	1.945	0.872604
Coton de Tuléar vs. German Shepherd Dog	0.365	0.1718	0.775	0.0502302
Coton de Tuléar vs. Golden Retriever	0.772	0.3115	1.914	0.705514
Coton de Tuléar vs. Jack Russell Terrier	1.627	0.604	4.381	0.516202
Coton de Tuléar vs. Labrador Retriever	0.772	0.3576	1.667	0.669654
Coton de Tuléar vs. Lagotto Romagnolo	1.634	0.6776	3.939	0.449397
Coton de Tuléar vs. Lapponian Herder	1.043	0.455	2.389	0.951176
Coton de Tuléar vs. Medium size Spitz	0.469	0.1733	1.267	0.279742
Coton de Tuléar vs. Miniature Poodle	1.141	0.4944	2.632	0.855106
Coton de Tuléar vs. Miniature Schnauzer	2.142	0.862	5.323	0.237738
Coton de Tuléar vs. mixed breed	0.603	0.276	1.319	0.378194
Coton de Tuléar vs. other	0.897	0.4585	1.756	0.854866
Coton de Tuléar vs. Pembroke Welsh Corgi	0.438	0.1563	1.227	0.254199
Coton de Tuléar vs. Shetland Sheepdog	1.115	0.5034	2.47	0.880253
Coton de Tuléar vs. Spanish Water Dog	0.957	0.4046	2.264	0.951176
Coton de Tuléar vs. Staff. Bull Terrier	0.476	0.1928	1.177	0.250596
Coton de Tuléar vs. Wheaten Terrier	1.15	0.514	2.575	0.846638
Finnish Lapponian Dog vs. Miniature Poodle	1.275	0.6644	2.448	0.626424
Finnish Lapponian Dog vs. Pembroke Welsh Corgi	0.49	0.2017	1.188	0.254199
Finnish Lapponian Dog vs. Wheaten Terrier	1.286	0.7021	2.356	0.588483
German Shepherd Dog vs. Finnish Lapponian Dog	2.451	1.4349	4.188	0.0109286
German Shepherd Dog vs. Miniature Poodle	3.126	1.6774	5.827	0.00459
German Shepherd Dog vs. mixed breed	1.653	0.9615	2.842	0.192224
German Shepherd Dog vs. Pembroke Welsh Corgi	1.2	0.505	2.852	0.79083
German Shepherd Dog vs. Shetland Sheepdog	3.056	1.7375	5.375	0.00204
German Shepherd Dog vs. Staff. Bull Terrier	1.305	0.6452	2.641	0.624727
German Shepherd Dog vs. Wheaten Terrier	3.153	1.7751	5.599	0.00204
Golden Retriever vs. Finnish Lapponian Dog	1.159	0.5543	2.422	0.806148
Golden Retriever vs. German Shepherd Dog	0.473	0.2323	0.962	0.14076
Golden Retriever vs. Labrador Retriever	1	0.4826	2.072	0.9998
Golden Retriever vs. Lagotto Romagnolo	2.116	0.906	4.941	0.21318
Golden Retriever vs. Lapponian Herder	1.35	0.612	2.98	0.624727
Golden Retriever vs. Medium size Spitz	0.607	0.2313	1.592	0.484448
Golden Retriever vs. Miniature Poodle	1.478	0.6616	3.3	0.520049
Golden Retriever vs. mixed breed	0.781	0.3718	1.642	0.673331
Golden Retriever vs. other	1.162	0.6216	2.173	0.759642
Golden Retriever vs. Pembroke Welsh Corgi	0.567	0.208	1.547	0.445602
Golden Retriever vs. Shetland Sheepdog	1.444	0.6759	3.087	0.520049
Golden Retriever vs. Staff. Bull Terrier	0.617	0.2588	1.471	0.449397
Golden Retriever vs. Wheaten Terrier	1.49	0.6928	3.205	0.482382
Jack Russell Terrier vs. Chinese Crested Dog	0.269	0.1018	0.709	0.0493347
Jack Russell Terrier vs. Finnish Lapponian Dog	0.55	0.2377	1.272	0.322294
Jack Russell Terrier vs. German Shepherd Dog	0.224	0.099	0.508	0.00459
Jack Russell Terrier vs. Golden Retriever	0.475	0.1815	1.241	0.273062
Jack Russell Terrier vs. Labrador Retriever	0.475	0.2067	1.09	0.206092
Jack Russell Terrier vs. Lagotto Romagnolo	1.004	0.394	2.559	0.9998
Jack Russell Terrier vs. Lapponian Herder	0.641	0.2641	1.555	0.502582
Jack Russell Terrier vs. Medium size Spitz	0.288	0.1014	0.818	0.0913292
Jack Russell Terrier vs. Miniature Poodle	0.701	0.2866	1.716	0.610742
Jack Russell Terrier vs. Miniature Schnauzer	1.317	0.5015	3.457	0.705514
Jack Russell Terrier vs. mixed breed	0.371	0.16	0.86	0.09315
Jack Russell Terrier vs. other	0.552	0.2625	1.159	0.254199
Jack Russell Terrier vs. Pembroke Welsh Corgi	0.269	0.0916	0.791	0.0812812
Jack Russell Terrier vs. Shetland Sheepdog	0.686	0.2911	1.614	0.570072
Jack Russell Terrier vs. Staff. Bull Terrier	0.293	0.1126	0.762	0.0633474
Jack Russell Terrier vs. Wheaten Terrier	0.707	0.298	1.678	0.609039
Labrador Retriever vs. Finnish Lapponian Dog	1.159	0.6621	2.028	0.738667
Labrador Retriever vs. German Shepherd Dog	0.473	0.2805	0.796	0.0357
Labrador Retriever vs. Lagotto Romagnolo	2.116	1.0523	4.256	0.134111
Labrador Retriever vs. Lapponian Herder	1.351	0.7207	2.531	0.525174
Labrador Retriever vs. Medium size Spitz	0.607	0.263	1.401	0.4182
Labrador Retriever vs. Miniature Poodle	1.478	0.7776	2.809	0.417305
Labrador Retriever vs. mixed breed	0.781	0.444	1.375	0.574372
Labrador Retriever vs. other	1.162	0.7791	1.734	0.624727
Labrador Retriever vs. Pembroke Welsh Corgi	0.567	0.2358	1.365	0.378194
Labrador Retriever vs. Shetland Sheepdog	1.445	0.8044	2.594	0.397436
Labrador Retriever vs. Staff. Bull Terrier	0.617	0.2997	1.271	0.363758
Labrador Retriever vs. Wheaten Terrier	1.49	0.8213	2.704	0.363758
Lagotto Romagnolo vs. Finnish Lapponian Dog	0.548	0.2701	1.11	0.229978
Lagotto Romagnolo vs. German Shepherd Dog	0.223	0.1133	0.44	0.00204
Lagotto Romagnolo vs. Lapponian Herder	0.638	0.2974	1.369	0.426007
Lagotto Romagnolo vs. Medium size Spitz	0.287	0.112	0.735	0.0521333
Lagotto Romagnolo vs. Miniature Poodle	0.698	0.3231	1.51	0.539456
Lagotto Romagnolo vs. mixed breed	0.369	0.1814	0.752	0.0405783
Lagotto Romagnolo vs. other	0.549	0.3048	0.99	0.153333
Lagotto Romagnolo vs. Pembroke Welsh Corgi	0.268	0.1007	0.714	0.0500192
Lagotto Romagnolo vs. Shetland Sheepdog	0.683	0.33	1.412	0.478559
Lagotto Romagnolo vs. Staff. Bull Terrier	0.292	0.1255	0.678	0.0313463
Lagotto Romagnolo vs. Wheaten Terrier	0.704	0.3371	1.471	0.52605
Lapponian Herder vs. Finnish Lapponian Dog	0.858	0.4534	1.624	0.759642
Lapponian Herder vs. German Shepherd Dog	0.35	0.1907	0.642	0.008925
Lapponian Herder vs. Medium size Spitz	0.449	0.1845	1.095	0.206092
Lapponian Herder vs. Miniature Poodle	1.094	0.5368	2.231	0.894744
Lapponian Herder vs. mixed breed	0.579	0.3037	1.102	0.229978
Lapponian Herder vs. other	0.861	0.5198	1.425	0.692898
Lapponian Herder vs. Pembroke Welsh Corgi	0.42	0.1655	1.066	0.190899
Lapponian Herder vs. Shetland Sheepdog	1.07	0.552	2.073	0.90698
Lapponian Herder vs. Staff. Bull Terrier	0.457	0.2079	1.004	0.159869
Lapponian Herder vs. Wheaten Terrier	1.103	0.5641	2.159	0.870525
Medium size Spitz vs. Finnish Lapponian Dog	1.909	0.8206	4.441	0.279592
Medium size Spitz vs. German Shepherd Dog	0.779	0.3428	1.769	0.691384
Medium size Spitz vs. Miniature Poodle	2.435	0.9916	5.978	0.161346
Medium size Spitz vs. mixed breed	1.287	0.5515	3.005	0.692898
Medium size Spitz vs. other	1.915	0.9076	4.039	0.222798
Medium size Spitz vs. Pembroke Welsh Corgi	0.935	0.317	2.755	0.942334
Medium size Spitz vs. Shetland Sheepdog	2.38	1.0062	5.629	0.159252
Medium size Spitz vs. Staff. Bull Terrier	1.017	0.3892	2.656	0.995882
Medium size Spitz vs. Wheaten Terrier	2.455	1.0293	5.856	0.149175
Miniature Poodle vs. Pembroke Welsh Corgi	0.384	0.1501	0.981	0.153333
Miniature Schnauzer vs. Chinese Crested Dog	0.204	0.0842	0.494	0.00556364
Miniature Schnauzer vs. Finnish Lapponian Dog	0.418	0.1988	0.877	0.0940174
Miniature Schnauzer vs. German Shepherd Dog	0.17	0.0831	0.349	0.00204
Miniature Schnauzer vs. Golden Retriever	0.36	0.1497	0.868	0.0969
Miniature Schnauzer vs. Labrador Retriever	0.36	0.1726	0.753	0.0429702
Miniature Schnauzer vs. Lagotto Romagnolo	0.763	0.3256	1.786	0.684771
Miniature Schnauzer vs. Lapponian Herder	0.487	0.2194	1.08	0.204621
Miniature Schnauzer vs. Medium size Spitz	0.219	0.0831	0.576	0.018275
Miniature Schnauzer vs. Miniature Poodle	0.533	0.238	1.192	0.270013
Miniature Schnauzer vs. mixed breed	0.282	0.1333	0.595	0.0102
Miniature Schnauzer vs. other	0.419	0.2229	0.787	0.0439875
Miniature Schnauzer vs. Pembroke Welsh Corgi	0.204	0.0748	0.558	0.018275
Miniature Schnauzer vs. Shetland Sheepdog	0.521	0.2427	1.117	0.229978
Miniature Schnauzer vs. Staff. Bull Terrier	0.222	0.0927	0.534	0.009792
Miniature Schnauzer vs. Wheaten Terrier	0.537	0.2484	1.161	0.254199
mixed breed vs. Finnish Lapponian Dog	1.483	0.8326	2.641	0.356215
mixed breed vs. Miniature Poodle	1.891	0.9812	3.645	0.1725
mixed breed vs. Pembroke Welsh Corgi	0.726	0.2982	1.767	0.642065
mixed breed vs. Shetland Sheepdog	1.849	1.0109	3.381	0.153333
mixed breed vs. Staff. Bull Terrier	0.79	0.378	1.65	0.684304
mixed breed vs. Wheaten Terrier	1.907	1.0328	3.521	0.14076
other vs. Finnish Lapponian Dog	0.997	0.659	1.508	0.9998
other vs. German Shepherd Dog	0.407	0.2823	0.586	0.00204
other vs. Miniature Poodle	1.272	0.7558	2.139	0.540157
other vs. mixed breed	0.672	0.44	1.027	0.190178
other vs. Pembroke Welsh Corgi	0.488	0.2205	1.08	0.204621
other vs. Shetland Sheepdog	1.243	0.7926	1.949	0.520049
other vs. Staff. Bull Terrier	0.531	0.2855	0.987	0.153333
other vs. Wheaten Terrier	1.282	0.8064	2.039	0.470215
Rough Collie vs. Chinese Crested Dog	0.297	0.12	0.734	0.0500192
Rough Collie vs. Coton de Tuléar	0.679	0.268	1.721	0.588483
Rough Collie vs. Finnish Lapponian Dog	0.607	0.2823	1.307	0.377462
Rough Collie vs. German Shepherd Dog	0.248	0.1183	0.519	0.0034
Rough Collie vs. Golden Retriever	0.524	0.2134	1.288	0.321703
Rough Collie vs. Jack Russell Terrier	1.105	0.4124	2.959	0.90698
Rough Collie vs. Labrador Retriever	0.524	0.2453	1.12	0.229978
Rough Collie vs. Lagotto Romagnolo	1.109	0.4636	2.655	0.900013
Rough Collie vs. Lapponian Herder	0.708	0.3121	1.606	0.588483
Rough Collie vs. Medium size Spitz	0.318	0.1187	0.853	0.0969
Rough Collie vs. Miniature Poodle	0.775	0.3384	1.774	0.69027
Rough Collie vs. Miniature Schnauzer	1.455	0.5903	3.584	0.588483
Rough Collie vs. mixed breed	0.41	0.189	0.888	0.0984162
Rough Collie vs. other	0.609	0.3153	1.177	0.288544
Rough Collie vs. Pembroke Welsh Corgi	0.297	0.1069	0.828	0.0927134
Rough Collie vs. Shetland Sheepdog	0.757	0.345	1.662	0.646706
Rough Collie vs. Spanish Water Dog	0.65	0.2773	1.523	0.499386
Rough Collie vs. Staff. Bull Terrier	0.324	0.132	0.793	0.0705356
Rough Collie vs. Wheaten Terrier	0.781	0.3526	1.731	0.689325
Shetland Sheepdog vs. Finnish Lapponian Dog	0.802	0.4416	1.457	0.629447
Shetland Sheepdog vs. Miniature Poodle	1.023	0.5225	2.003	0.972423
Shetland Sheepdog vs. Pembroke Welsh Corgi	0.393	0.1595	0.967	0.147724
Shetland Sheepdog vs. Staff. Bull Terrier	0.427	0.2011	0.908	0.105923
Shetland Sheepdog vs. Wheaten Terrier	1.032	0.5483	1.941	0.951176
Smooth Collie vs. Chinese Crested Dog	0.174	0.0661	0.457	0.00556364
Smooth Collie vs. Coton de Tuléar	0.398	0.1484	1.067	0.1904
Smooth Collie vs. Finnish Lapponian Dog	0.356	0.1546	0.82	0.0762492
Smooth Collie vs. German Shepherd Dog	0.145	0.0647	0.326	0.00204
Smooth Collie vs. Golden Retriever	0.307	0.1181	0.799	0.0769935
Smooth Collie vs. Jack Russell Terrier	0.647	0.2296	1.825	0.588483
Smooth Collie vs. Labrador Retriever	0.307	0.1345	0.702	0.036293
Smooth Collie vs. Lagotto Romagnolo	0.65	0.2562	1.649	0.540157
Smooth Collie vs. Lapponian Herder	0.415	0.1719	1.001	0.159869
Smooth Collie vs. Medium size Spitz	0.186	0.0659	0.528	0.0157935
Smooth Collie vs. Miniature Poodle	0.454	0.1863	1.106	0.213163
Smooth Collie vs. Miniature Schnauzer	0.852	0.3261	2.228	0.850178
Smooth Collie vs. mixed breed	0.24	0.1038	0.555	0.0102
Smooth Collie vs. other	0.357	0.1709	0.746	0.0405783
Smooth Collie vs. Pembroke Welsh Corgi	0.174	0.0595	0.511	0.01428
Smooth Collie vs. Rough Collie	0.586	0.2203	1.559	0.460295
Smooth Collie vs. Shetland Sheepdog	0.444	0.1896	1.039	0.178354
Smooth Collie vs. Spanish Water Dog	0.381	0.1531	0.948	0.140096
Smooth Collie vs. Staff. Bull Terrier	0.19	0.0731	0.492	0.00798261
Smooth Collie vs. Wheaten Terrier	0.458	0.1937	1.082	0.204621
Spanish Water Dog vs. Chinese Crested Dog	0.457	0.1976	1.055	0.190178
Spanish Water Dog vs. Finnish Lapponian Dog	0.935	0.4727	1.848	0.90698
Spanish Water Dog vs. German Shepherd Dog	0.381	0.1991	0.73	0.0282462
Spanish Water Dog vs. Golden Retriever	0.807	0.3529	1.843	0.740931
Spanish Water Dog vs. Jack Russell Terrier	1.7	0.6801	4.248	0.43588
Spanish Water Dog vs. Labrador Retriever	0.807	0.4128	1.576	0.684304
Spanish Water Dog vs. Lagotto Romagnolo	1.707	0.7701	3.783	0.363758
Spanish Water Dog vs. Lapponian Herder	1.089	0.5203	2.28	0.900013
Spanish Water Dog vs. Medium size Spitz	0.49	0.195	1.229	0.273062
Spanish Water Dog vs. Miniature Poodle	1.192	0.5646	2.516	0.765119
Spanish Water Dog vs. Miniature Schnauzer	2.238	0.9747	5.138	0.1725
Spanish Water Dog vs. mixed breed	0.63	0.3177	1.25	0.363497
Spanish Water Dog vs. other	0.937	0.5371	1.636	0.900013
Spanish Water Dog vs. Pembroke Welsh Corgi	0.458	0.1751	1.196	0.254199
Spanish Water Dog vs. Shetland Sheepdog	1.165	0.5778	2.35	0.781818
Spanish Water Dog vs. Staff. Bull Terrier	0.498	0.2191	1.13	0.229978
Spanish Water Dog vs. Wheaten Terrier	1.202	0.5899	2.449	0.740931
Staff. Bull Terrier vs. Finnish Lapponian Dog	1.878	0.9008	3.914	0.229978
Staff. Bull Terrier vs. Miniature Poodle	2.395	1.0777	5.322	0.124337
Staff. Bull Terrier vs. Pembroke Welsh Corgi	0.919	0.3391	2.492	0.919694
Staff. Bull Terrier vs. Wheaten Terrier	2.415	1.128	5.17	0.0972493
Wheaten Terrier vs. Miniature Poodle	0.992	0.5	1.967	0.9998
Wheaten Terrier vs. Pembroke Welsh Corgi	0.381	0.1532	0.946	0.140096
